# Supplementary material for: Effectiveness of a Bivalent Recombinant Vaccine on the Production of Neutralizing Antibodies Against BoNT/C, BoNT/D, BoNT/CD e BoNT/DC in Bovines
Source: Vaccines (Basel). 2025 Mar 11;13(3):299. doi: 10.3390/vaccines13030299 (PMC11946303; doi:10.3390/vaccines13030299)
Supplement: Supplementary file 1 [file vaccines-13-00299-s001.zip]

Archive with 1 entries (1 files):
- vaccines-3481242-supplementary.pdf
